# Supplementary material for: Migration of Melamine and Its Derivatives from Melamine/Bamboo/Wheat Straw-Made Tableware Purchased from Internet Markets or Retail Shops in China
Source: Toxics. 2024 Feb 9;12(2):143. doi: 10.3390/toxics12020143 (PMC10892781; doi:10.3390/toxics12020143)
Supplement: Supplementary file 1 [file toxics-12-00143-s001.zip]

Archive with 1 entries (1 files):
- toxics-2816542-supplementary.pdf
